# Supplementary material for: In search of novel PD1 inhibitor from natural products by high-throughput virtual screening and molecular dynamics simulation
Source: PLoS One. 2026 Apr 22;21(4):e0339355. doi: 10.1371/journal.pone.0339355 (PMC13102247; doi:10.1371/journal.pone.0339355)
Supplement: S1 Material — (CSV) [file pone.0339355.s001.csv]

Supplementary Material 1 : Results of Structure-based virtual screening PD1 against IMPAAT database
Ligand	nConfs	idock score (kcal/mol)	RF-Score (pKd)
IMPHY010091	9	-8.16	5.71
IMPHY014498	9	-7.8	5.75
IMPHY014146	9	-7.49	5.49
IMPHY006882	9	-7.42	5.32
IMPHY004834	9	-7.37	5.49
IMPHY006927	9	-7.32	4.48
IMPHY003388	9	-7.3	5.47
IMPHY004244	9	-7.26	4.36
IMPHY012536	9	-7.25	6.16
IMPHY004657	9	-7.24	4.84
IMPHY014076	9	-7.23	5.47
IMPHY001137	9	-7.2	4.66
IMPHY002354	9	-7.14	4.31
IMPHY001112	9	-7.12	5.08
IMPHY013285	9	-7.12	5.31
IMPHY003213	9	-7.1	5.16
IMPHY006688	9	-7.1	4.36
IMPHY004879	9	-7.08	4.52
IMPHY011624	9	-7.08	4.57
IMPHY004515	9	-7.07	4.32
IMPHY006072	9	-7.07	4.48
IMPHY007665	9	-7.07	5.28
IMPHY013015	9	-7.07	4.62
IMPHY005033	9	-7.06	5.75
IMPHY002235	9	-7.05	5.01
IMPHY014981	9	-7.05	4.85
IMPHY003529	9	-7.04	4.56
IMPHY004740	9	-7.02	6.39
IMPHY000749	9	-7.01	5.76
IMPHY013601	9	-7.01	4.4
IMPHY013006	9	-7.01	4.23
IMPHY007736	9	-6.99	5.37
IMPHY002797	9	-6.98	5.84
IMPHY011948	9	-6.96	4.75
IMPHY000290	9	-6.95	5.3
IMPHY002777	9	-6.95	4.71
IMPHY009245	9	-6.95	4.79
IMPHY009331	9	-6.95	4.3
IMPHY013306	9	-6.95	5.81
IMPHY007463	9	-6.94	4.54
IMPHY010476	9	-6.94	5.35
IMPHY014638	9	-6.94	5.32
IMPHY000265	9	-6.93	4.57
IMPHY008446	9	-6.93	4.2
IMPHY011551	9	-6.93	5.55
IMPHY000270	9	-6.92	6.71
IMPHY000437	9	-6.92	4.32
IMPHY007087	9	-6.92	5.41
IMPHY000996	9	-6.91	4.43
IMPHY008834	9	-6.91	5.58
IMPHY011920	9	-6.9	4.64
IMPHY003447	9	-6.89	6.02
IMPHY017811	9	-6.88	4.71
IMPHY013230	9	-6.87	4.59
IMPHY002216	9	-6.86	4.81
IMPHY006655	9	-6.86	5.41
IMPHY007656	9	-6.86	4.37
IMPHY012710	9	-6.86	4.95
IMPHY001305	9	-6.85	4.85
IMPHY006318	9	-6.85	4.1
IMPHY005599	9	-6.84	5.48
IMPHY001883	9	-6.83	4.32
IMPHY003706	9	-6.83	5.61
IMPHY006161	9	-6.83	4.91
IMPHY007895	9	-6.83	4.64
IMPHY012106	9	-6.83	4.22
IMPHY013095	9	-6.83	5.18
IMPHY000569	9	-6.82	5.65
IMPHY000661	9	-6.82	5.22
IMPHY001469	9	-6.82	3.98
IMPHY003180	9	-6.82	4.55
IMPHY004103	9	-6.82	4.19
IMPHY000467	9	-6.81	5.38
IMPHY002214	9	-6.81	4.84
IMPHY009090	9	-6.81	4.88
IMPHY010180	9	-6.81	5.42
IMPHY012701	9	-6.81	5.35
IMPHY014441	9	-6.81	5.32
IMPHY015024	9	-6.81	5.07
IMPHY001827	9	-6.8	5.78
IMPHY004087	9	-6.8	5.52
IMPHY005482	9	-6.8	4.56
IMPHY001899	9	-6.79	4.65
IMPHY005220	9	-6.79	5.19
IMPHY008188	9	-6.79	5.13
IMPHY010267	9	-6.79	5.2
IMPHY004539	9	-6.78	4.84
IMPHY006642	9	-6.78	4.68
IMPHY007059	9	-6.78	3.89
IMPHY009247	9	-6.78	5.88
IMPHY012689	9	-6.78	4.56
IMPHY002714	9	-6.77	5.35
IMPHY006112	9	-6.77	4.49
IMPHY010947	9	-6.77	4.68
IMPHY013958	9	-6.77	4.82
IMPHY000870	9	-6.76	4.39
IMPHY002700	9	-6.76	5.59
IMPHY003612	9	-6.76	4.42
IMPHY004592	9	-6.76	4.74
IMPHY000093	9	-6.75	4.59
IMPHY002104	9	-6.75	5.09
IMPHY005328	9	-6.75	4.4
IMPHY007002	9	-6.75	4.94
IMPHY008900	9	-6.75	5.49
IMPHY009357	9	-6.75	5.53
IMPHY012481	9	-6.75	4.18
IMPHY005170	9	-6.74	5.65
IMPHY000790	9	-6.73	5.59
IMPHY002649	9	-6.73	5.04
IMPHY003164	9	-6.73	4.21
IMPHY002757	9	-6.72	4.79
IMPHY004451	9	-6.72	5.75
IMPHY000529	9	-6.71	4.67
IMPHY001830	9	-6.71	3.79
IMPHY002324	9	-6.71	4.6
IMPHY005718	9	-6.71	5.49
IMPHY006980	9	-6.71	4.34
IMPHY007957	9	-6.71	5.16
IMPHY010731	9	-6.71	4.42
IMPHY015144	9	-6.71	4.42
IMPHY009668	9	-6.7	5.33
IMPHY013106	9	-6.7	3.76
IMPHY015394	9	-6.7	5.51
IMPHY005448	9	-6.69	4.27
IMPHY012333	9	-6.69	5.23
IMPHY000566	9	-6.68	4.7
IMPHY006167	9	-6.68	4.85
IMPHY006368	9	-6.68	5.75
IMPHY010181	9	-6.68	5.39
IMPHY012046	9	-6.68	4.43
IMPHY001912	9	-6.67	4.77
IMPHY001805	9	-6.66	4.88
IMPHY015740	9	-6.66	5.35
IMPHY016133	9	-6.66	5.31
IMPHY009318	9	-6.65	4.77
IMPHY000058	9	-6.64	4.62
IMPHY009004	9	-6.64	5.42
IMPHY010691	9	-6.64	5.22
IMPHY012924	9	-6.64	5.45
IMPHY014335	9	-6.64	4.91
IMPHY003320	9	-6.63	4.47
IMPHY004115	9	-6.63	5.75
IMPHY010803	9	-6.63	5.32
IMPHY012843	9	-6.63	5.43
IMPHY013025	9	-6.63	4.77
IMPHY000119	9	-6.62	5.31
IMPHY002449	9	-6.62	5.31
IMPHY008417	9	-6.62	4.88
IMPHY009275	9	-6.62	4.49
IMPHY015783	9	-6.62	4.8
IMPHY000565	9	-6.61	4.24
IMPHY001820	9	-6.61	5.18
IMPHY002902	9	-6.61	5.07
IMPHY004026	9	-6.61	4.06
IMPHY004623	9	-6.61	4.88
IMPHY010748	9	-6.61	5.32
IMPHY013458	9	-6.61	5.29
IMPHY014442	9	-6.61	4.75
IMPHY003509	9	-6.6	4.21
IMPHY003678	9	-6.6	5.41
IMPHY004128	9	-6.6	4
IMPHY007595	9	-6.6	5.61
IMPHY008016	9	-6.6	4.1
IMPHY014774	9	-6.6	5.66
IMPHY000144	9	-6.59	4.76
IMPHY001309	9	-6.59	5.32
IMPHY001607	9	-6.59	4.15
IMPHY003272	9	-6.59	4.41
IMPHY003772	9	-6.59	4.93
IMPHY004968	9	-6.59	4.44
IMPHY008462	9	-6.59	5.27
IMPHY012981	9	-6.59	5.67
IMPHY000398	9	-6.58	5.3
IMPHY001015	9	-6.58	4.65
IMPHY007208	9	-6.58	3.93
IMPHY011937	9	-6.58	4.32
IMPHY013435	9	-6.58	4.55
IMPHY014037	9	-6.58	3.91
IMPHY014496	9	-6.58	4.16
IMPHY015068	9	-6.58	4.48
IMPHY002068	9	-6.57	4.52
IMPHY004090	9	-6.57	5.77
IMPHY007679	9	-6.57	4.94
IMPHY012968	9	-6.57	4.19
IMPHY000269	9	-6.56	4.65
IMPHY002540	9	-6.56	4.57
IMPHY003876	9	-6.56	4.36
IMPHY005511	9	-6.56	4.5
IMPHY009648	9	-6.56	4.51
IMPHY012102	9	-6.56	4.15
IMPHY012554	9	-6.56	4.35
IMPHY014531	9	-6.56	5.29
IMPHY000534	9	-6.55	4.61
IMPHY003771	9	-6.55	4.66
IMPHY005655	9	-6.55	4.75
IMPHY007335	9	-6.55	3.76
IMPHY010466	9	-6.55	5.56
IMPHY012460	9	-6.55	5.07
IMPHY002812	9	-6.54	4.34
IMPHY005005	9	-6.54	5.24
IMPHY008786	9	-6.54	5.8
IMPHY009505	9	-6.54	4.72
IMPHY009639	9	-6.54	4.58
IMPHY014059	9	-6.54	3.86
IMPHY014928	9	-6.54	5.88
IMPHY004491	9	-6.53	3.9
IMPHY007489	9	-6.53	4.61
IMPHY008382	9	-6.53	4.51
IMPHY008954	9	-6.53	4.77
IMPHY012997	9	-6.53	5.31
IMPHY014078	9	-6.53	4.19
IMPHY000086	9	-6.52	3.96
IMPHY005180	9	-6.52	5.42
IMPHY009292	9	-6.52	4.2
IMPHY011912	9	-6.52	4.01
IMPHY012183	9	-6.52	5.47
IMPHY012886	9	-6.52	4.79
IMPHY001777	9	-6.51	5.66
IMPHY003137	9	-6.51	4.36
IMPHY004198	9	-6.51	4.3
IMPHY005666	9	-6.51	5.58
IMPHY007767	9	-6.51	4.96
IMPHY008124	9	-6.51	6.23
IMPHY011246	9	-6.51	3.91
IMPHY012901	9	-6.51	4.01
IMPHY013730	9	-6.51	5.08
IMPHY000055	9	-6.5	4.34
IMPHY000097	9	-6.5	4.86
IMPHY000559	9	-6.5	4.46
IMPHY001091	9	-6.5	5.02
IMPHY003234	9	-6.5	3.79
IMPHY006624	9	-6.5	4.85
IMPHY008185	9	-6.5	4.32
IMPHY008986	9	-6.5	4.71
IMPHY011931	9	-6.5	4.82
IMPHY012542	9	-6.5	4.45
IMPHY002441	9	-6.49	3.86
IMPHY002568	9	-6.49	4.49
IMPHY002730	9	-6.49	6.27
IMPHY004848	9	-6.49	4.31
IMPHY005862	9	-6.49	5.45
IMPHY006914	9	-6.49	4.26
IMPHY012565	9	-6.49	4.79
IMPHY001046	9	-6.48	5.48
IMPHY001798	9	-6.48	4.76
IMPHY002119	9	-6.48	4.9
IMPHY004643	9	-6.48	4.87
IMPHY004763	9	-6.48	5.45
IMPHY008389	9	-6.48	4.2
IMPHY000715	9	-6.47	5.23
IMPHY001853	9	-6.47	4.05
IMPHY005105	9	-6.47	5.74
IMPHY005503	9	-6.47	5.04
IMPHY008826	9	-6.47	4.06
IMPHY008860	9	-6.47	5.16
IMPHY009270	9	-6.47	4.89
IMPHY009548	9	-6.47	5.64
IMPHY010119	9	-6.47	4.63
IMPHY012224	9	-6.47	4.88
IMPHY001479	9	-6.46	4.41
IMPHY003184	9	-6.46	4.1
IMPHY003598	9	-6.46	3.84
IMPHY005339	9	-6.46	4.06
IMPHY005943	9	-6.46	4.55
IMPHY006199	9	-6.46	4.57
IMPHY008512	9	-6.46	4.27
IMPHY013583	9	-6.46	4.85
IMPHY000537	9	-6.45	4.46
IMPHY000750	9	-6.45	4.89
IMPHY003629	9	-6.45	5.05
IMPHY003954	9	-6.45	4.01
IMPHY006326	9	-6.45	4.65
IMPHY006490	9	-6.45	4.26
IMPHY010999	9	-6.45	4.03
IMPHY013314	9	-6.45	5.34
IMPHY013554	9	-6.45	5.31
IMPHY000118	9	-6.44	4.31
IMPHY004358	9	-6.44	4.19
IMPHY005537	9	-6.44	4.27
IMPHY005884	9	-6.44	5.24
IMPHY007734	9	-6.44	5.32
IMPHY009443	9	-6.44	4.64
IMPHY010681	9	-6.44	4.26
IMPHY002300	9	-6.43	5.07
IMPHY003705	9	-6.43	4.87
IMPHY004002	9	-6.43	5.39
IMPHY004140	9	-6.43	5.34
IMPHY004767	9	-6.43	5.53
IMPHY005910	9	-6.43	5.72
IMPHY006348	9	-6.43	4.97
IMPHY008030	9	-6.43	5.21
IMPHY009226	9	-6.43	6.03
IMPHY009228	9	-6.43	4.32
IMPHY012378	9	-6.43	4.33
IMPHY004777	9	-6.42	5.04
IMPHY005457	9	-6.42	5.33
IMPHY005876	9	-6.42	4.65
IMPHY006386	9	-6.42	4.65
IMPHY007218	9	-6.42	4.41
IMPHY008594	9	-6.42	4.72
IMPHY010511	9	-6.42	5.32
IMPHY011133	9	-6.42	4.94
IMPHY012783	9	-6.42	4.45
IMPHY014356	9	-6.42	4.63
IMPHY015703	9	-6.42	4.78
IMPHY003848	9	-6.41	4.7
IMPHY005581	9	-6.41	4.47
IMPHY005927	9	-6.41	5.68
IMPHY007737	9	-6.41	5.34
IMPHY007770	9	-6.41	5.54
IMPHY010123	9	-6.41	5.03
IMPHY011404	9	-6.41	4.37
IMPHY001587	9	-6.4	3.76
IMPHY001845	9	-6.4	4.7
IMPHY003292	9	-6.4	4.7
IMPHY003524	9	-6.4	4.32
IMPHY004576	9	-6.4	4.91
IMPHY005061	9	-6.4	4.08
IMPHY005108	9	-6.4	5.32
IMPHY005217	9	-6.4	4.02
IMPHY005314	9	-6.4	4.49
IMPHY005898	9	-6.4	4.8
IMPHY006411	9	-6.4	5.03
IMPHY006433	9	-6.4	4.63
IMPHY007879	9	-6.4	4.5
IMPHY010687	9	-6.4	5.09
IMPHY010994	9	-6.4	4.14
IMPHY011610	9	-6.4	4.12
IMPHY012553	9	-6.4	4.09
IMPHY013179	9	-6.4	5.55
IMPHY000016	9	-6.39	4.6
IMPHY002276	9	-6.39	4.18
IMPHY003331	9	-6.39	4.51
IMPHY003366	9	-6.39	5.71
IMPHY003367	9	-6.39	4.92
IMPHY004441	9	-6.39	5.56
IMPHY004444	9	-6.39	4.73
IMPHY004931	9	-6.39	4.23
IMPHY005358	9	-6.39	5.54
IMPHY007968	9	-6.39	5.16
IMPHY010565	9	-6.39	5.03
IMPHY014773	9	-6.39	4.77
IMPHY015018	9	-6.39	4.16
IMPHY015051	9	-6.39	6
IMPHY000647	9	-6.38	4.01
IMPHY001348	9	-6.38	4.69
IMPHY001994	9	-6.38	4.52
IMPHY002674	9	-6.38	4.3
IMPHY003409	9	-6.38	4.4
IMPHY004212	9	-6.38	4.3
IMPHY009418	9	-6.38	4.76
IMPHY011765	9	-6.38	4.28
IMPHY012443	9	-6.38	4.89
IMPHY015741	9	-6.38	5.37
IMPHY000644	9	-6.37	6.56
IMPHY000725	9	-6.37	4.26
IMPHY003433	9	-6.37	4.75
IMPHY003597	9	-6.37	3.8
IMPHY003938	9	-6.37	5.32
IMPHY005478	9	-6.37	4.83
IMPHY005887	9	-6.37	5.22
IMPHY006665	9	-6.37	4.1
IMPHY007730	9	-6.37	4.08
IMPHY008934	9	-6.37	4.56
IMPHY010153	9	-6.37	3.64
IMPHY010828	9	-6.37	4.21
IMPHY010912	9	-6.37	5.25
IMPHY014011	9	-6.37	4.85
IMPHY015796	9	-6.37	6.09
IMPHY000062	9	-6.36	4.95
IMPHY001908	9	-6.36	4.29
IMPHY002000	9	-6.36	4.93
IMPHY002205	9	-6.36	4.19
IMPHY003535	9	-6.36	4.54
IMPHY003878	9	-6.36	4.63
IMPHY004719	9	-6.36	4.57
IMPHY005156	9	-6.36	5.23
IMPHY005657	9	-6.36	5.79
IMPHY006116	9	-6.36	5.57
IMPHY008737	9	-6.36	4.09
IMPHY008783	9	-6.36	4.17
IMPHY008874	9	-6.36	4.97
IMPHY010428	9	-6.36	5.68
IMPHY011194	9	-6.36	5.83
IMPHY011981	9	-6.36	3.97
IMPHY012446	9	-6.36	3.92
IMPHY013402	9	-6.36	4.59
IMPHY013657	9	-6.36	3.7
IMPHY014673	9	-6.36	4.28
IMPHY002705	9	-6.35	5.23
IMPHY003135	9	-6.35	4.73
IMPHY003534	9	-6.35	5.43
IMPHY004205	9	-6.35	4.9
IMPHY004655	9	-6.35	4.73
IMPHY004750	9	-6.35	5.98
IMPHY005686	9	-6.35	5.92
IMPHY006684	9	-6.35	4.33
IMPHY009251	9	-6.35	4.23
IMPHY011760	9	-6.35	4.94
IMPHY014478	9	-6.35	5
IMPHY001488	9	-6.34	4.45
IMPHY001693	9	-6.34	5.95
IMPHY002140	9	-6.34	4.84
IMPHY003542	9	-6.34	4.22
IMPHY003910	9	-6.34	4.12
IMPHY004587	9	-6.34	4.92
IMPHY004845	9	-6.34	5.46
IMPHY006462	9	-6.34	4.46
IMPHY010197	9	-6.34	4.87
IMPHY011374	9	-6.34	5.96
IMPHY012646	9	-6.34	4.51
IMPHY016910	9	-6.34	5.12
IMPHY000615	9	-6.33	4.22
IMPHY001100	9	-6.33	4.13
IMPHY002117	9	-6.33	4.11
IMPHY003245	9	-6.33	4.55
IMPHY004059	9	-6.33	3.91
IMPHY004969	9	-6.33	5.37
IMPHY008581	9	-6.33	4.32
IMPHY008922	9	-6.33	5.1
IMPHY009365	9	-6.33	5.02
IMPHY009679	9	-6.33	5.16
IMPHY009795	9	-6.33	4.83
IMPHY012315	9	-6.33	4.65
IMPHY012578	9	-6.33	4.98
IMPHY000896	9	-6.32	4.77
IMPHY001055	9	-6.32	4.74
IMPHY002056	9	-6.32	5.4
IMPHY002058	9	-6.32	4.32
IMPHY002478	9	-6.32	5.11
IMPHY002753	9	-6.32	3.93
IMPHY003527	9	-6.32	4.17
IMPHY005916	9	-6.32	4.24
IMPHY007124	9	-6.32	4.46
IMPHY007407	9	-6.32	5.3
IMPHY007570	9	-6.32	3.94
IMPHY008492	9	-6.32	5.06
IMPHY011711	9	-6.32	5.66
IMPHY012881	9	-6.32	4.5
IMPHY013041	9	-6.32	4.57
IMPHY000011	9	-6.31	4.53
IMPHY001876	9	-6.31	4.16
IMPHY002366	9	-6.31	5.41
IMPHY002828	9	-6.31	5.1
IMPHY002841	9	-6.31	5.71
IMPHY003671	9	-6.31	5.76
IMPHY005565	9	-6.31	4.47
IMPHY006413	9	-6.31	4.6
IMPHY007632	9	-6.31	4.23
IMPHY008586	9	-6.31	5.1
IMPHY010038	9	-6.31	5.07
IMPHY010818	9	-6.31	4.2
IMPHY011228	9	-6.31	4.81
IMPHY011864	9	-6.31	5.77
IMPHY012363	9	-6.31	5.4
IMPHY013057	9	-6.31	4.64
IMPHY013249	9	-6.31	4.64
IMPHY013509	9	-6.31	4.39
IMPHY000359	9	-6.3	4.62
IMPHY001614	9	-6.3	4.29
IMPHY001791	9	-6.3	4.93
IMPHY001857	9	-6.3	5.56
IMPHY004204	9	-6.3	4.87
IMPHY004885	9	-6.3	4.67
IMPHY005148	9	-6.3	5.62
IMPHY008384	9	-6.3	4.79
IMPHY009059	9	-6.3	5.13
IMPHY011415	9	-6.3	5.45
IMPHY012299	9	-6.3	4.63
IMPHY013734	9	-6.3	4.13
IMPHY015742	9	-6.3	5.33
IMPHY000353	9	-6.29	5.31
IMPHY001967	9	-6.29	5.46
IMPHY002681	9	-6.29	4.69
IMPHY003373	9	-6.29	4.39
IMPHY005858	9	-6.29	5.63
IMPHY006050	9	-6.29	4.29
IMPHY006090	9	-6.29	5.06
IMPHY007342	9	-6.29	5.39
IMPHY008824	9	-6.29	4.47
IMPHY009374	9	-6.29	4.2
IMPHY002671	9	-6.28	5.69
IMPHY004384	9	-6.28	4.62
IMPHY004849	9	-6.28	4.71
IMPHY004952	9	-6.28	5.28
IMPHY005319	9	-6.28	5.05
IMPHY005683	9	-6.28	4.38
IMPHY005889	9	-6.28	4.93
IMPHY006483	9	-6.28	4.55
IMPHY006887	9	-6.28	5.48
IMPHY007501	9	-6.28	3.77
IMPHY009116	9	-6.28	4.86
IMPHY013449	9	-6.28	5.41
IMPHY013496	9	-6.28	4.7
IMPHY014168	9	-6.28	4.97
IMPHY014974	9	-6.28	4.16
IMPHY000852	9	-6.27	5.23
IMPHY001177	9	-6.27	4.43
IMPHY001695	9	-6.27	4.07
IMPHY001722	9	-6.27	5.61
IMPHY001744	9	-6.27	4.42
IMPHY003273	9	-6.27	5.28
IMPHY006508	9	-6.27	4.95
IMPHY007590	9	-6.27	3.92
IMPHY007899	9	-6.27	4.48
IMPHY009203	9	-6.27	4.34
IMPHY010666	9	-6.27	5.78
IMPHY012541	9	-6.27	4.77
IMPHY014270	9	-6.27	4.4
IMPHY014287	9	-6.27	5.97
IMPHY014374	9	-6.27	4.25
IMPHY014895	9	-6.27	4.22
IMPHY004920	9	-6.26	4.16
IMPHY006114	9	-6.26	4.46
IMPHY006767	9	-6.26	4.39
IMPHY008948	9	-6.26	4.19
IMPHY012488	9	-6.26	5.38
IMPHY001034	9	-6.25	3.75
IMPHY001338	9	-6.25	4.67
IMPHY001660	9	-6.25	4.47
IMPHY001677	9	-6.25	4.91
IMPHY003487	9	-6.25	4.47
IMPHY004340	9	-6.25	4.2
IMPHY004566	9	-6.25	4.6
IMPHY005593	9	-6.25	4.6
IMPHY005680	9	-6.25	3.92
IMPHY006400	9	-6.25	4.6
IMPHY006480	9	-6.25	4.82
IMPHY007211	9	-6.25	5.06
IMPHY007371	9	-6.25	3.91
IMPHY007502	9	-6.25	5.42
IMPHY010059	9	-6.25	4.68
IMPHY014686	9	-6.25	4.46
IMPHY000204	9	-6.24	5.48
IMPHY000211	9	-6.24	5.03
IMPHY001483	9	-6.24	4.32
IMPHY002369	9	-6.24	4.66
IMPHY002756	9	-6.24	4.87
IMPHY003654	9	-6.24	4.54
IMPHY003897	9	-6.24	4.37
IMPHY004327	9	-6.24	5.31
IMPHY004434	9	-6.24	4.89
IMPHY008180	9	-6.24	4.52
IMPHY009067	9	-6.24	5.72
IMPHY010258	9	-6.24	4.84
IMPHY001120	9	-6.23	5.65
IMPHY001269	9	-6.23	4.34
IMPHY001637	9	-6.23	5.1
IMPHY002332	9	-6.23	4.51
IMPHY002749	9	-6.23	5.49
IMPHY003814	9	-6.23	4.45
IMPHY005086	9	-6.23	5.18
IMPHY005262	9	-6.23	4.41
IMPHY005292	9	-6.23	5.42
IMPHY005881	9	-6.23	4.08
IMPHY006038	9	-6.23	5.14
IMPHY006500	9	-6.23	4.62
IMPHY006690	9	-6.23	4.6
IMPHY007444	9	-6.23	4.72
IMPHY007469	9	-6.23	4.07
IMPHY007771	9	-6.23	4.4
IMPHY009234	9	-6.23	4.24
IMPHY010630	9	-6.23	5.3
IMPHY000421	9	-6.22	4.99
IMPHY000722	9	-6.22	5.69
IMPHY002145	9	-6.22	4.07
IMPHY003005	9	-6.22	4.71
IMPHY003017	9	-6.22	4.4
IMPHY004610	9	-6.22	4.69
IMPHY005430	9	-6.22	4.67
IMPHY005433	9	-6.22	4.57
IMPHY005929	9	-6.22	4.38
IMPHY006587	9	-6.22	4.46
IMPHY006634	9	-6.22	5.35
IMPHY008032	9	-6.22	4.32
IMPHY009466	9	-6.22	4.71
IMPHY011989	9	-6.22	4.63
IMPHY011993	9	-6.22	4.17
IMPHY012368	9	-6.22	4.36
IMPHY000630	9	-6.21	5.69
IMPHY000710	9	-6.21	5.37
IMPHY000920	9	-6.21	4.31
IMPHY001490	9	-6.21	5.28
IMPHY002438	9	-6.21	5.78
IMPHY003085	9	-6.21	3.97
IMPHY003098	9	-6.21	4.31
IMPHY003936	9	-6.21	5.42
IMPHY004397	9	-6.21	4.28
IMPHY004487	9	-6.21	4.27
IMPHY006921	9	-6.21	4.3
IMPHY007732	9	-6.21	4.22
IMPHY009316	9	-6.21	3.81
IMPHY010431	9	-6.21	3.83
IMPHY012522	9	-6.21	5.3
IMPHY013074	9	-6.21	4.3
IMPHY013394	9	-6.21	5.42
IMPHY013674	9	-6.21	4.97
IMPHY014160	9	-6.21	3.96
IMPHY014389	9	-6.21	3.95
IMPHY014656	9	-6.21	5.18
IMPHY014782	9	-6.21	4.82
IMPHY001671	9	-6.2	5.65
IMPHY001782	9	-6.2	4.53
IMPHY002578	9	-6.2	4.4
IMPHY002687	9	-6.2	4.6
IMPHY004443	9	-6.2	5.64
IMPHY005099	9	-6.2	4.58
IMPHY005658	9	-6.2	4.15
IMPHY005915	9	-6.2	4.84
IMPHY006697	9	-6.2	4.04
IMPHY008466	9	-6.2	4.58
IMPHY008542	9	-6.2	3.94
IMPHY008618	9	-6.2	4.32
IMPHY009261	9	-6.2	4.21
IMPHY009269	9	-6.2	4.36
IMPHY009380	9	-6.2	5.83
IMPHY009493	9	-6.2	4.71
IMPHY009942	9	-6.2	5.11
IMPHY011311	9	-6.2	4.14
IMPHY012051	9	-6.2	4.03
IMPHY012451	9	-6.2	5.58
IMPHY014523	9	-6.2	5.23
IMPHY015070	9	-6.2	3.87
IMPHY004601	9	-6.19	4.87
IMPHY005229	9	-6.19	5.37
IMPHY007274	9	-6.19	4.01
IMPHY011495	9	-6.19	5.51
IMPHY012458	9	-6.19	5.2
IMPHY012679	9	-6.19	4.3
IMPHY000059	9	-6.18	4.01
IMPHY000527	9	-6.18	5.08
IMPHY000782	9	-6.18	4.5
IMPHY001219	9	-6.18	4.6
IMPHY001505	9	-6.18	4.73
IMPHY001815	9	-6.18	5.74
IMPHY002152	9	-6.18	4.91
IMPHY003254	9	-6.18	4.32
IMPHY004786	9	-6.18	4.88
IMPHY005015	9	-6.18	5.58
IMPHY005897	9	-6.18	5.22
IMPHY006121	9	-6.18	4.52
IMPHY008710	9	-6.18	5.34
IMPHY008993	9	-6.18	4.11
IMPHY008998	9	-6.18	3.76
IMPHY010279	9	-6.18	5.47
IMPHY011605	9	-6.18	5.09
IMPHY012993	9	-6.18	6.06
IMPHY014201	9	-6.18	4.79
IMPHY014730	9	-6.18	4.96
IMPHY014856	9	-6.18	5.15
IMPHY000089	9	-6.17	5.8
IMPHY000354	9	-6.17	4.59
IMPHY001480	9	-6.17	3.98
IMPHY001904	9	-6.17	5.11
IMPHY002265	9	-6.17	5.41
IMPHY002588	9	-6.17	4.04
IMPHY003057	9	-6.17	5.61
IMPHY003259	9	-6.17	4.59
IMPHY004474	9	-6.17	4.6
IMPHY005048	9	-6.17	5.28
IMPHY005337	9	-6.17	4.82
IMPHY006094	9	-6.17	4.72
IMPHY006126	9	-6.17	5.44
IMPHY008806	9	-6.17	6.04
IMPHY008945	9	-6.17	4.65
IMPHY009145	9	-6.17	5.71
IMPHY010068	9	-6.17	4.35
IMPHY011534	9	-6.17	4.97
IMPHY011738	9	-6.17	4.76
IMPHY011898	9	-6.17	5.14
IMPHY013947	9	-6.17	4.04
IMPHY014191	9	-6.17	5.43
IMPHY016267	9	-6.17	4.08
IMPHY000107	9	-6.16	5.3
IMPHY000256	9	-6.16	4.01
IMPHY000296	9	-6.16	4.39
IMPHY001095	9	-6.16	5.66
IMPHY002011	9	-6.16	5.36
IMPHY003045	9	-6.16	3.69
IMPHY005259	9	-6.16	4.96
IMPHY005465	9	-6.16	4.45
IMPHY007312	9	-6.16	5.48
IMPHY007446	9	-6.16	4.39
IMPHY008329	9	-6.16	5.44
IMPHY008409	9	-6.16	4.78
IMPHY008932	9	-6.16	4.41
IMPHY009403	9	-6.16	4.57
IMPHY009794	9	-6.16	4.5
IMPHY010191	9	-6.16	5.23
IMPHY011812	9	-6.16	3.98
IMPHY012711	9	-6.16	4.26
IMPHY013412	9	-6.16	5.37
IMPHY013779	9	-6.16	3.92
IMPHY000033	9	-6.15	5.19
IMPHY001799	9	-6.15	4.96
IMPHY003698	9	-6.15	3.93
IMPHY004402	9	-6.15	3.87
IMPHY004546	9	-6.15	5.29
IMPHY005187	9	-6.15	5
IMPHY005405	9	-6.15	4.46
IMPHY006600	9	-6.15	4.11
IMPHY007425	9	-6.15	4.47
IMPHY007742	9	-6.15	4.55
IMPHY007945	9	-6.15	4.46
IMPHY009033	9	-6.15	4.26
IMPHY009114	9	-6.15	5.51
IMPHY009376	9	-6.15	4.43
IMPHY009399	9	-6.15	4.52
IMPHY010314	9	-6.15	4.65
IMPHY011140	9	-6.15	4.7
IMPHY011367	9	-6.15	4.02
IMPHY012047	9	-6.15	6
IMPHY012335	9	-6.15	5.15
IMPHY012928	9	-6.15	4.71
IMPHY013091	9	-6.15	5.6
IMPHY013218	9	-6.15	4.93
IMPHY000151	9	-6.14	4.64
IMPHY002125	9	-6.14	4.9
IMPHY002521	9	-6.14	5.51
IMPHY002922	9	-6.14	4.6
IMPHY003312	9	-6.14	4.48
IMPHY003664	9	-6.14	4.42
IMPHY004239	9	-6.14	5.32
IMPHY005008	9	-6.14	4.15
IMPHY005062	9	-6.14	4.19
IMPHY005825	9	-6.14	5.27
IMPHY006312	9	-6.14	5.21
IMPHY006999	9	-6.14	5.42
IMPHY007729	9	-6.14	4.37
IMPHY007883	9	-6.14	4.39
IMPHY008274	9	-6.14	4.49
IMPHY010194	9	-6.14	4.57
IMPHY010741	9	-6.14	5.39
IMPHY011390	9	-6.14	4.97
IMPHY011520	9	-6.14	3.81
IMPHY011716	9	-6.14	4.02
IMPHY012977	9	-6.14	6.2
IMPHY013399	9	-6.14	4.09
IMPHY013580	9	-6.14	4.7
IMPHY015781	9	-6.14	4.83
IMPHY000081	9	-6.13	4.01
IMPHY002553	9	-6.13	4.32
IMPHY003059	9	-6.13	4.51
IMPHY004538	9	-6.13	4.6
IMPHY004580	9	-6.13	4.35
IMPHY004722	9	-6.13	4.71
IMPHY005786	9	-6.13	5.57
IMPHY010271	9	-6.13	3.77
IMPHY011109	9	-6.13	5.12
IMPHY011233	9	-6.13	3.98
IMPHY011544	9	-6.13	4.42
IMPHY012417	9	-6.13	4.88
IMPHY014889	9	-6.13	5.07
IMPHY015035	9	-6.13	4.18
IMPHY000216	9	-6.12	4.25
IMPHY000763	9	-6.12	5.43
IMPHY001478	9	-6.12	4.04
IMPHY002157	9	-6.12	4.15
IMPHY003838	9	-6.12	5.23
IMPHY003856	9	-6.12	5.88
IMPHY004183	9	-6.12	5.25
IMPHY004388	9	-6.12	4.51
IMPHY004470	9	-6.12	4.84
IMPHY004637	9	-6.12	4.52
IMPHY004844	9	-6.12	4.4
IMPHY004943	9	-6.12	4.49
IMPHY005342	9	-6.12	3.91
IMPHY007572	9	-6.12	4.38
IMPHY007662	9	-6.12	4.24
IMPHY008344	9	-6.12	5.59
IMPHY009488	9	-6.12	5.82
IMPHY012360	9	-6.12	5.69
IMPHY012498	9	-6.12	3.69
IMPHY012656	9	-6.12	4.96
IMPHY013259	9	-6.12	5.57
IMPHY014330	9	-6.12	4.48
IMPHY000253	9	-6.11	4.35
IMPHY000330	9	-6.11	4.49
IMPHY000861	9	-6.11	4.07
IMPHY001154	9	-6.11	3.98
IMPHY001282	9	-6.11	4.21
IMPHY001401	9	-6.11	5.21
IMPHY001461	9	-6.11	5.23
IMPHY001600	9	-6.11	5.57
IMPHY002101	9	-6.11	4.12
IMPHY002219	9	-6.11	5.49
IMPHY004082	9	-6.11	4.99
IMPHY005621	9	-6.11	3.79
IMPHY007158	9	-6.11	3.86
IMPHY007753	9	-6.11	4.53
IMPHY009464	9	-6.11	4.08
IMPHY010683	9	-6.11	5.42
IMPHY010993	9	-6.11	4.6
IMPHY011119	9	-6.11	4.31
IMPHY011400	9	-6.11	5.01
IMPHY012003	9	-6.11	5.49
IMPHY012054	9	-6.11	3.94
IMPHY012302	9	-6.11	4.07
IMPHY013027	9	-6.11	5.26
IMPHY013662	9	-6.11	4.06
IMPHY013714	9	-6.11	3.81
IMPHY014325	9	-6.11	4.25
IMPHY015782	9	-6.11	5.59
IMPHY017778	9	-6.11	4.66
IMPHY000611	9	-6.1	4.76
IMPHY000643	9	-6.1	4.24
IMPHY001192	9	-6.1	5.54
IMPHY001935	9	-6.1	4.34
IMPHY002002	9	-6.1	4.34
IMPHY002033	9	-6.1	4.85
IMPHY002340	9	-6.1	5.61
IMPHY002696	9	-6.1	4.34
IMPHY003502	9	-6.1	5.42
IMPHY004177	9	-6.1	5.42
IMPHY004217	9	-6.1	4.41
IMPHY004577	9	-6.1	4.19
IMPHY004838	9	-6.1	4.26
IMPHY005595	9	-6.1	5.2
IMPHY008132	9	-6.1	3.88
IMPHY008805	9	-6.1	4.01
IMPHY010662	9	-6.1	4.4
IMPHY011869	9	-6.1	5.32
IMPHY012523	9	-6.1	4.05
IMPHY014470	9	-6.1	4.22
IMPHY000430	9	-6.09	5.92
IMPHY001179	9	-6.09	4.41
IMPHY001206	9	-6.09	3.93
IMPHY001318	9	-6.09	5.09
IMPHY001837	9	-6.09	4.52
IMPHY001948	9	-6.09	4.67
IMPHY002556	9	-6.09	4.58
IMPHY002619	9	-6.09	5.85
IMPHY003036	9	-6.09	5.65
IMPHY003364	9	-6.09	5.4
IMPHY003383	9	-6.09	6
IMPHY004318	9	-6.09	5.09
IMPHY004690	9	-6.09	4.48
IMPHY005114	9	-6.09	4.38
IMPHY005188	9	-6.09	5.35
IMPHY005654	9	-6.09	3.79
IMPHY007745	9	-6.09	4.44
IMPHY007857	9	-6.09	5.71
IMPHY008471	9	-6.09	5.55
IMPHY008659	9	-6.09	5.12
IMPHY008743	9	-6.09	4.69
IMPHY009038	9	-6.09	4.33
IMPHY010488	9	-6.09	3.91
IMPHY010829	9	-6.09	4.14
IMPHY011841	9	-6.09	5.77
IMPHY012490	9	-6.09	4.01
IMPHY012971	9	-6.09	4.01
IMPHY014375	9	-6.09	4.54
IMPHY000576	9	-6.08	4.55
IMPHY000743	9	-6.08	5.71
IMPHY001270	9	-6.08	4.47
IMPHY002526	9	-6.08	4.51
IMPHY003357	9	-6.08	5.48
IMPHY003672	9	-6.08	5.85
IMPHY004721	9	-6.08	4.49
IMPHY005177	9	-6.08	5.36
IMPHY005403	9	-6.08	4.24
IMPHY006960	9	-6.08	4.2
IMPHY007013	9	-6.08	3.89
IMPHY007258	9	-6.08	4.4
IMPHY007800	9	-6.08	5.28
IMPHY009566	9	-6.08	4.64
IMPHY010591	9	-6.08	5.13
IMPHY010661	9	-6.08	5.26
IMPHY012210	9	-6.08	5.07
IMPHY012504	9	-6.08	4.09
IMPHY013305	9	-6.08	4.81
IMPHY013447	9	-6.08	5.92
IMPHY017577	9	-6.08	5.44
IMPHY000862	9	-6.07	3.99
IMPHY001275	9	-6.07	5.78
IMPHY001768	9	-6.07	4.18
IMPHY002751	9	-6.07	5.36
IMPHY004038	9	-6.07	4.44
IMPHY004242	9	-6.07	4.2
IMPHY004355	9	-6.07	5.6
IMPHY004619	9	-6.07	4.73
IMPHY004636	9	-6.07	5.31
IMPHY004802	9	-6.07	4.35
IMPHY005493	9	-6.07	4.8
IMPHY006303	9	-6.07	4.43
IMPHY006455	9	-6.07	4.9
IMPHY006572	9	-6.07	5.26
IMPHY006809	9	-6.07	3.78
IMPHY007831	9	-6.07	5.91
IMPHY007870	9	-6.07	4.24
IMPHY008028	9	-6.07	4.7
IMPHY008571	9	-6.07	4.1
IMPHY008661	9	-6.07	5.23
IMPHY008918	9	-6.07	4.55
IMPHY009169	9	-6.07	4.53
IMPHY009201	9	-6.07	4.41
IMPHY009458	9	-6.07	4.09
IMPHY010045	9	-6.07	4.23
IMPHY010295	9	-6.07	3.99
IMPHY011806	9	-6.07	4.34
IMPHY011832	9	-6.07	4.54
IMPHY012863	9	-6.07	4.41
IMPHY013220	9	-6.07	5.12
IMPHY014293	9	-6.07	4.57
IMPHY014677	9	-6.07	4.57
IMPHY014725	9	-6.07	5.4
IMPHY000578	9	-6.06	4.13
IMPHY001171	9	-6.06	4.6
IMPHY001315	9	-6.06	4.07
IMPHY002156	9	-6.06	4.04
IMPHY002669	9	-6.06	5.11
IMPHY002673	9	-6.06	4.84
IMPHY002829	9	-6.06	4.57
IMPHY003012	9	-6.06	4.35
IMPHY003251	9	-6.06	5.11
IMPHY003437	9	-6.06	4.67
IMPHY003749	9	-6.06	5.81
IMPHY004787	9	-6.06	5.27
IMPHY005820	9	-6.06	4.51
IMPHY005905	9	-6.06	5.44
IMPHY007262	9	-6.06	4.34
IMPHY008449	9	-6.06	4.23
IMPHY008633	9	-6.06	4.13
IMPHY010352	9	-6.06	5.97
IMPHY010397	9	-6.06	4.85
IMPHY010482	9	-6.06	4.99
IMPHY010698	9	-6.06	4.77
IMPHY010832	9	-6.06	5.2
IMPHY011218	9	-6.06	5.64
IMPHY011489	9	-6.06	4.45
IMPHY012029	9	-6.06	3.79
IMPHY013612	9	-6.06	5.43
IMPHY014278	9	-6.06	4.4
IMPHY002890	9	-6.05	4.49
IMPHY003465	9	-6.05	4.43
IMPHY003791	9	-6.05	4.47
IMPHY004155	9	-6.05	5.39
IMPHY004211	9	-6.05	5.08
IMPHY004578	9	-6.05	4.64
IMPHY004608	9	-6.05	5.26
IMPHY004688	9	-6.05	4.98
IMPHY007235	9	-6.05	4.12
IMPHY007313	9	-6.05	5.44
IMPHY007459	9	-6.05	4.36
IMPHY007597	9	-6.05	5.55
IMPHY007888	9	-6.05	4.39
IMPHY007891	9	-6.05	3.72
IMPHY007965	9	-6.05	4.04
IMPHY008403	9	-6.05	4.91
IMPHY008426	9	-6.05	3.99
IMPHY008486	9	-6.05	4.97
IMPHY008707	9	-6.05	4.98
IMPHY009188	9	-6.05	5.07
IMPHY009195	9	-6.05	5.44
IMPHY009243	9	-6.05	4.83
IMPHY009301	9	-6.05	5.77
IMPHY009386	9	-6.05	4.26
IMPHY009517	9	-6.05	4.5
IMPHY010732	9	-6.05	5.24
IMPHY011257	9	-6.05	4.99
IMPHY011634	9	-6.05	3.69
IMPHY011786	9	-6.05	4.33
IMPHY013437	9	-6.05	5.42
IMPHY013438	9	-6.05	5.65
IMPHY014195	9	-6.05	6.24
IMPHY014680	9	-6.05	4.77
IMPHY014939	9	-6.05	4.43
IMPHY014962	9	-6.05	4.14
IMPHY000220	9	-6.04	4.33
IMPHY000322	9	-6.04	4.2
IMPHY000455	9	-6.04	5.05
IMPHY001157	9	-6.04	4.68
IMPHY001804	9	-6.04	4.22
IMPHY002379	9	-6.04	5.54
IMPHY002580	9	-6.04	5.36
IMPHY002648	9	-6.04	5.72
IMPHY003223	9	-6.04	4.08
IMPHY003250	9	-6.04	5.24
IMPHY003521	9	-6.04	4.26
IMPHY003568	9	-6.04	5.11
IMPHY004708	9	-6.04	4.88
IMPHY004996	9	-6.04	4.78
IMPHY005309	9	-6.04	5.15
IMPHY005463	9	-6.04	4.66
IMPHY005616	9	-6.04	4.41
IMPHY005920	9	-6.04	4.57
IMPHY006085	9	-6.04	4.08
IMPHY006741	9	-6.04	5.63
IMPHY006750	9	-6.04	4.64
IMPHY007453	9	-6.04	3.87
IMPHY007525	9	-6.04	4.88
IMPHY009028	9	-6.04	4.45
IMPHY009224	9	-6.04	5.46
IMPHY010266	9	-6.04	5.41
IMPHY010647	9	-6.04	3.82
IMPHY011577	9	-6.04	5.36
IMPHY012572	9	-6.04	5.55
IMPHY012793	9	-6.04	4.66
IMPHY014158	9	-6.04	4.08
IMPHY014508	9	-6.04	4.99
IMPHY015084	9	-6.04	5.35
IMPHY002088	9	-6.03	3.93
IMPHY002744	9	-6.03	5.64
IMPHY003013	9	-6.03	5.04
IMPHY003186	9	-6.03	4.13
IMPHY004112	9	-6.03	4.22
IMPHY004455	9	-6.03	4
IMPHY004557	9	-6.03	4.86
IMPHY005023	9	-6.03	5.54
IMPHY005475	9	-6.03	5.4
IMPHY005852	9	-6.03	4.85
IMPHY006409	9	-6.03	4.77
IMPHY007239	9	-6.03	4.38
IMPHY007248	9	-6.03	4.53
IMPHY007461	9	-6.03	4.61
IMPHY007673	9	-6.03	4.26
IMPHY007986	9	-6.03	5.28
IMPHY008765	9	-6.03	4.34
IMPHY008869	9	-6.03	5.26
IMPHY009119	9	-6.03	5.26
IMPHY009177	9	-6.03	5.47
IMPHY010048	9	-6.03	4.15
IMPHY010210	9	-6.03	5.65
IMPHY010377	9	-6.03	5.94
IMPHY011471	9	-6.03	5.41
IMPHY012380	9	-6.03	4.12
IMPHY012987	9	-6.03	4.02
IMPHY013214	9	-6.03	5.49
IMPHY013593	9	-6.03	4.07
IMPHY015851	9	-6.03	4.16
IMPHY017818	9	-6.03	4.43
IMPHY000713	9	-6.02	4.98
IMPHY000932	9	-6.02	4.28
IMPHY001358	9	-6.02	5.48
IMPHY002611	9	-6.02	4.76
IMPHY002978	9	-6.02	4.66
IMPHY003056	9	-6.02	4.23
IMPHY003247	9	-6.02	4.16
IMPHY003352	9	-6.02	5.13
IMPHY003770	9	-6.02	4.52
IMPHY004287	9	-6.02	4.96
IMPHY004479	9	-6.02	4.73
IMPHY004565	9	-6.02	4.2
IMPHY004600	9	-6.02	4.14
IMPHY004604	9	-6.02	4.51
IMPHY004822	9	-6.02	6.07
IMPHY004955	9	-6.02	5.86
IMPHY005434	9	-6.02	4.74
IMPHY006720	9	-6.02	3.71
IMPHY006788	9	-6.02	5.1
IMPHY007626	9	-6.02	4.29
IMPHY008069	9	-6.02	4.32
IMPHY008324	9	-6.02	4.24
IMPHY008373	9	-6.02	4.54
IMPHY008400	9	-6.02	5.44
IMPHY009056	9	-6.02	5.35
IMPHY009174	9	-6.02	4.45
IMPHY010294	9	-6.02	4.89
IMPHY010424	9	-6.02	5.65
IMPHY010594	9	-6.02	4.37
IMPHY011304	9	-6.02	4.43
IMPHY012754	9	-6.02	5.17
IMPHY013188	9	-6.02	4.42
IMPHY013296	9	-6.02	4.66
IMPHY013810	9	-6.02	5.84
IMPHY014740	9	-6.02	4.64
IMPHY000233	9	-6.01	4.81
IMPHY000449	9	-6.01	4.86
IMPHY000772	9	-6.01	5.13
IMPHY001010	9	-6.01	5.72
IMPHY001238	9	-6.01	4.48
IMPHY001944	9	-6.01	5.17
IMPHY002338	9	-6.01	5.61
IMPHY002530	9	-6.01	4.22
IMPHY003563	9	-6.01	5.37
IMPHY003819	9	-6.01	5.13
IMPHY004343	9	-6.01	3.99
IMPHY004363	9	-6.01	4.43
IMPHY004514	9	-6.01	5.4
IMPHY005185	9	-6.01	5.51
IMPHY005787	9	-6.01	4.67
IMPHY005788	9	-6.01	5.62
IMPHY006140	9	-6.01	4.66
IMPHY007336	9	-6.01	4.13
IMPHY007898	9	-6.01	4.2
IMPHY007922	9	-6.01	4.12
IMPHY007947	9	-6.01	5.62
IMPHY007984	9	-6.01	5.31
IMPHY008346	9	-6.01	4.15
IMPHY008646	9	-6.01	5.18
IMPHY008784	9	-6.01	4.41
IMPHY009147	9	-6.01	5.4
IMPHY009242	9	-6.01	5.31
IMPHY009589	9	-6.01	5.5
IMPHY011690	9	-6.01	4.86
IMPHY011871	9	-6.01	5.31
IMPHY011908	9	-6.01	5.57
IMPHY011921	9	-6.01	4.79
IMPHY011945	9	-6.01	5.21
IMPHY012187	9	-6.01	3.98
IMPHY012540	9	-6.01	4.42
IMPHY013251	9	-6.01	4.11
IMPHY013907	9	-6.01	4.09
IMPHY014698	9	-6.01	4.31
IMPHY000236	9	-6	5.5
IMPHY000677	9	-6	4.19
IMPHY000751	9	-6	4.94
IMPHY000752	9	-6	5.81
IMPHY000859	9	-6	4.72
IMPHY001147	9	-6	4.12
IMPHY001544	9	-6	4.61
IMPHY002529	9	-6	4.93
IMPHY002966	9	-6	4.4
IMPHY003055	9	-6	6.61
IMPHY003528	9	-6	4.08
IMPHY004221	9	-6	5.11
IMPHY004964	9	-6	4.74
IMPHY005215	9	-6	4.08
IMPHY005808	9	-6	5.75
IMPHY006040	9	-6	3.67
IMPHY007925	9	-6	4.34
IMPHY008134	9	-6	4.1
IMPHY009094	9	-6	3.88
IMPHY009130	9	-6	5.5
IMPHY009408	9	-6	4.46
IMPHY009813	9	-6	4.56
IMPHY010432	9	-6	5.25
IMPHY010973	9	-6	5.77
IMPHY011539	9	-6	5.52
IMPHY011635	9	-6	3.86
IMPHY012234	9	-6	4.28
IMPHY012361	9	-6	4.26
IMPHY013272	9	-6	5.38
IMPHY013825	9	-6	4.27
IMPHY014163	9	-6	4.64
IMPHY014537	9	-6	4.4
IMPHY015457	9	-6	3.62
IMPHY015949	9	-6	4.09
IMPHY000335	9	-5.99	3.84
IMPHY000783	9	-5.99	6.09
IMPHY000925	9	-5.99	4.04
IMPHY001234	9	-5.99	5.54
IMPHY001471	9	-5.99	4.38
IMPHY001793	9	-5.99	4.85
IMPHY001933	9	-5.99	4.9
IMPHY002171	9	-5.99	5.43
IMPHY003258	9	-5.99	3.5
IMPHY003260	9	-5.99	4.34
IMPHY003930	9	-5.99	5.5
IMPHY004569	9	-5.99	5.15
IMPHY005266	9	-5.99	5.01
IMPHY005324	9	-5.99	4.35
IMPHY005424	9	-5.99	4.45
IMPHY005476	9	-5.99	4.61
IMPHY007532	9	-5.99	4.47
IMPHY007655	9	-5.99	6.22
IMPHY007923	9	-5.99	4.97
IMPHY007999	9	-5.99	4.44
IMPHY008057	9	-5.99	4.65
IMPHY008079	9	-5.99	4.51
IMPHY008893	9	-5.99	5.87
IMPHY009567	9	-5.99	4.96
IMPHY010348	9	-5.99	4.86
IMPHY010909	9	-5.99	4.91
IMPHY011204	9	-5.99	4.49
IMPHY011365	9	-5.99	3.74
IMPHY012505	9	-5.99	3.84
IMPHY012555	9	-5.99	4.33
IMPHY013107	9	-5.99	3.83
IMPHY013581	9	-5.99	5.22
IMPHY013629	9	-5.99	4.87
IMPHY014153	9	-5.99	4.74
IMPHY014350	9	-5.99	6.07
IMPHY014529	9	-5.99	5.19
IMPHY014966	9	-5.99	5.1
IMPHY014992	9	-5.99	5.59
IMPHY000503	9	-5.98	5.49
IMPHY000731	9	-5.98	5.43
IMPHY002077	9	-5.98	5.24
IMPHY002349	9	-5.98	5.09
IMPHY002822	9	-5.98	4.41
IMPHY003570	9	-5.98	4.99
IMPHY004254	9	-5.98	5.55
IMPHY004712	9	-5.98	5
IMPHY004774	9	-5.98	4.26
IMPHY004851	9	-5.98	4.84
IMPHY004854	9	-5.98	5.24
IMPHY004870	9	-5.98	4.72
IMPHY005278	9	-5.98	4.31
IMPHY005739	9	-5.98	4.84
IMPHY006093	9	-5.98	5.6
IMPHY007333	9	-5.98	5.06
IMPHY007772	9	-5.98	3.9
IMPHY008104	9	-5.98	4.54
IMPHY010230	9	-5.98	4.35
IMPHY010672	9	-5.98	4.57
IMPHY011733	9	-5.98	5.1
IMPHY012218	9	-5.98	4.29
IMPHY012327	9	-5.98	4.17
IMPHY012556	9	-5.98	3.81
IMPHY012801	9	-5.98	4.87
IMPHY013433	9	-5.98	4.8
IMPHY014326	9	-5.98	4.53
IMPHY014814	9	-5.98	4.77
IMPHY015090	9	-5.98	3.99
IMPHY000634	9	-5.97	4.54
IMPHY000991	9	-5.97	4.26
IMPHY001295	9	-5.97	4.58
IMPHY001623	9	-5.97	4
IMPHY002116	9	-5.97	5.04
IMPHY002662	9	-5.97	4.41
IMPHY002759	9	-5.97	6.04
IMPHY002933	9	-5.97	4.11
IMPHY003000	9	-5.97	4.23
IMPHY003066	9	-5.97	4.8
IMPHY003078	9	-5.97	5.47
IMPHY003079	9	-5.97	5.64
IMPHY003156	9	-5.97	4.14
IMPHY003310	9	-5.97	4.87
IMPHY003318	9	-5.97	4.5
IMPHY004659	9	-5.97	4.8
IMPHY004795	9	-5.97	5.37
IMPHY005543	9	-5.97	4.96
IMPHY006985	9	-5.97	4.45
IMPHY007237	9	-5.97	5.2
IMPHY007985	9	-5.97	5.2
IMPHY008476	9	-5.97	5.07
IMPHY008838	9	-5.97	3.82
IMPHY009429	9	-5.97	4.34
IMPHY009508	9	-5.97	4.23
IMPHY010859	9	-5.97	4.59
IMPHY011725	9	-5.97	4.85
IMPHY011813	9	-5.97	4.29
IMPHY011943	9	-5.97	5.3
IMPHY012324	9	-5.97	4.33
IMPHY012838	9	-5.97	4.49
IMPHY013653	9	-5.97	4.34
IMPHY014331	9	-5.97	4.63
IMPHY015088	9	-5.97	5.81
IMPHY015988	9	-5.97	4.74
IMPHY000279	9	-5.96	4.13
IMPHY000604	9	-5.96	4.37
IMPHY000865	9	-5.96	5.69
IMPHY000908	9	-5.96	4.32
IMPHY001151	9	-5.96	3.59
IMPHY003211	9	-5.96	4.09
IMPHY003386	9	-5.96	4.34
IMPHY003506	9	-5.96	4.63
IMPHY003569	9	-5.96	5.11
IMPHY003813	9	-5.96	4.59
IMPHY003823	9	-5.96	4.27
IMPHY004255	9	-5.96	5.47
IMPHY004446	9	-5.96	5.16
IMPHY004480	9	-5.96	4.93
IMPHY006683	9	-5.96	4.5
IMPHY006810	9	-5.96	4.75
IMPHY007053	9	-5.96	4.55
IMPHY007348	9	-5.96	4.42
IMPHY007775	9	-5.96	5.61
IMPHY007920	9	-5.96	5.59
IMPHY008011	9	-5.96	4.43
IMPHY008058	9	-5.96	4.49
IMPHY008477	9	-5.96	4.71
IMPHY009125	9	-5.96	5.36
IMPHY009206	9	-5.96	3.95
IMPHY009340	9	-5.96	4.47
IMPHY009379	9	-5.96	4.41
IMPHY009416	9	-5.96	4.35
IMPHY009492	9	-5.96	5.43
IMPHY010629	9	-5.96	5.12
IMPHY011090	9	-5.96	4.79
IMPHY011650	9	-5.96	3.75
IMPHY011895	9	-5.96	4.97
IMPHY012669	9	-5.96	4.72
IMPHY012719	9	-5.96	5.42
IMPHY012790	9	-5.96	4.72
IMPHY014880	9	-5.96	4.77
IMPHY015779	9	-5.96	5.06
IMPHY000068	9	-5.95	4.45
IMPHY000624	9	-5.95	5.43
IMPHY000995	9	-5.95	4.88
IMPHY001258	9	-5.95	4.74
IMPHY001370	9	-5.95	5.19
IMPHY001495	9	-5.95	4.67
IMPHY001928	9	-5.95	4.89
IMPHY003118	9	-5.95	4.45
IMPHY003150	9	-5.95	4.86
IMPHY003575	9	-5.95	4.67
IMPHY003835	9	-5.95	5.08
IMPHY003858	9	-5.95	4.49
IMPHY004118	9	-5.95	5.16
IMPHY004387	9	-5.95	4.73
IMPHY004492	9	-5.95	4.93
IMPHY004707	9	-5.95	5.17
IMPHY004929	9	-5.95	5.26
IMPHY005717	9	-5.95	4.03
IMPHY006019	9	-5.95	4.56
IMPHY006299	9	-5.95	4.43
IMPHY006884	9	-5.95	4.43
IMPHY007494	9	-5.95	5.66
IMPHY007868	9	-5.95	4.33
IMPHY008091	9	-5.95	4.37
IMPHY008165	9	-5.95	4.59
IMPHY008599	9	-5.95	4.38
IMPHY009395	9	-5.95	5.5
IMPHY009438	9	-5.95	5.02
IMPHY010209	9	-5.95	5.68
IMPHY010617	9	-5.95	5.95
IMPHY010846	9	-5.95	5.66
IMPHY011941	9	-5.95	5.18
IMPHY013018	9	-5.95	4.58
IMPHY013208	9	-5.95	5.61
IMPHY014119	9	-5.95	4.95
IMPHY015486	9	-5.95	4.62
IMPHY015944	9	-5.95	4.36
IMPHY000993	9	-5.94	4.99
IMPHY001241	9	-5.94	5.25
IMPHY001752	9	-5.94	4.38
IMPHY002199	9	-5.94	4.96
IMPHY002406	9	-5.94	4.65
IMPHY002485	9	-5.94	5.24
IMPHY004027	9	-5.94	3.96
IMPHY004900	9	-5.94	4.45
IMPHY006020	9	-5.94	5.48
IMPHY006042	9	-5.94	3.93
IMPHY006131	9	-5.94	4.24
IMPHY006135	9	-5.94	4
IMPHY007391	9	-5.94	5.6
IMPHY007462	9	-5.94	4.16
IMPHY007474	9	-5.94	4.75
IMPHY007904	9	-5.94	4.35
IMPHY009636	9	-5.94	4.36
IMPHY010044	9	-5.94	4.2
IMPHY010970	9	-5.94	5.2
IMPHY011488	9	-5.94	5.33
IMPHY012004	9	-5.94	5.42
IMPHY013036	9	-5.94	4.23
IMPHY013049	9	-5.94	4.58
IMPHY013269	9	-5.94	4.29
IMPHY013396	9	-5.94	4.24
IMPHY013428	9	-5.94	5.06
IMPHY014196	9	-5.94	3.87
IMPHY014605	9	-5.94	5.44
IMPHY015058	9	-5.94	3.97
IMPHY000156	9	-5.93	5.18
IMPHY000231	9	-5.93	4.08
IMPHY000561	9	-5.93	4.8
IMPHY000754	9	-5.93	5.54
IMPHY000755	9	-5.93	5.23
IMPHY000848	9	-5.93	4.78
IMPHY001106	9	-5.93	4.83
IMPHY001934	9	-5.93	4.85
IMPHY002594	9	-5.93	4.44
IMPHY003018	9	-5.93	4.68
IMPHY003277	9	-5.93	4.71
IMPHY003285	9	-5.93	4.34
IMPHY003324	9	-5.93	4.72
IMPHY003988	9	-5.93	4.38
IMPHY004181	9	-5.93	5.59
IMPHY004357	9	-5.93	4.41
IMPHY004490	9	-5.93	4.95
IMPHY004583	9	-5.93	5.06
IMPHY004591	9	-5.93	4.78
IMPHY004835	9	-5.93	4.16
IMPHY005221	9	-5.93	5.13
IMPHY005276	9	-5.93	5.3
IMPHY005620	9	-5.93	5.12
IMPHY006014	9	-5.93	4.4
IMPHY006363	9	-5.93	4.94
IMPHY006717	9	-5.93	3.91
IMPHY008061	9	-5.93	5.37
IMPHY009034	9	-5.93	4.32
IMPHY009123	9	-5.93	5.37
IMPHY009253	9	-5.93	4.74
IMPHY010204	9	-5.93	5.09
IMPHY010383	9	-5.93	4.05
IMPHY010637	9	-5.93	4.89
IMPHY010900	9	-5.93	5.41
IMPHY011450	9	-5.93	4.88
IMPHY011550	9	-5.93	4.37
IMPHY011664	9	-5.93	4.12
IMPHY012370	9	-5.93	4.17
IMPHY012468	9	-5.93	4.49
IMPHY012776	9	-5.93	4.89
IMPHY013087	9	-5.93	4.83
IMPHY013430	9	-5.93	4.09
IMPHY013498	9	-5.93	4.54
IMPHY013716	9	-5.93	4.53
IMPHY013943	9	-5.93	4.34
IMPHY014752	9	-5.93	5.41
IMPHY015025	9	-5.93	4.61
IMPHY015917	9	-5.93	5.15
IMPHY000044	9	-5.92	4.33
IMPHY000102	9	-5.92	5.52
IMPHY001647	9	-5.92	4.63
IMPHY004243	9	-5.92	4.22
IMPHY005081	9	-5.92	4.78
IMPHY005178	9	-5.92	5.26
IMPHY006004	9	-5.92	4.01
IMPHY006563	9	-5.92	4.34
IMPHY006662	9	-5.92	4.37
IMPHY006930	9	-5.92	4.33
IMPHY007439	9	-5.92	4.85
IMPHY008023	9	-5.92	4.71
IMPHY008149	9	-5.92	4.6
IMPHY008425	9	-5.92	4.78
IMPHY008533	9	-5.92	5.3
IMPHY008771	9	-5.92	4.23
IMPHY010734	9	-5.92	5.57
IMPHY010929	9	-5.92	5.75
IMPHY011232	9	-5.92	4.11
IMPHY011273	9	-5.92	5.23
IMPHY012617	9	-5.92	5.68
IMPHY013094	9	-5.92	4.08
IMPHY014242	9	-5.92	5.1
IMPHY015110	9	-5.92	5.33
IMPHY016241	9	-5.92	3.91
IMPHY000010	9	-5.91	4.46
IMPHY000053	9	-5.91	4.87
IMPHY000342	9	-5.91	4.53
IMPHY000800	9	-5.91	5.38
IMPHY000905	9	-5.91	4.72
IMPHY001180	9	-5.91	4.3
IMPHY002593	9	-5.91	4.74
IMPHY003006	9	-5.91	5.22
IMPHY003075	9	-5.91	4.28
IMPHY003572	9	-5.91	4.85
IMPHY003939	9	-5.91	4.38
IMPHY004268	9	-5.91	4.68
IMPHY004803	9	-5.91	4.9
IMPHY004974	9	-5.91	4.28
IMPHY005288	9	-5.91	5.41
IMPHY005472	9	-5.91	4.27
IMPHY005849	9	-5.91	4.37
IMPHY006745	9	-5.91	4.24
IMPHY007209	9	-5.91	4.74
IMPHY007325	9	-5.91	5.48
IMPHY007433	9	-5.91	4.41
IMPHY008043	9	-5.91	4.7
IMPHY008514	9	-5.91	4.23
IMPHY008739	9	-5.91	4.93
IMPHY009045	9	-5.91	4.75
IMPHY009079	9	-5.91	4.42
IMPHY009584	9	-5.91	4.64
IMPHY009782	9	-5.91	5.38
IMPHY010399	9	-5.91	5.7
IMPHY010707	9	-5.91	4.46
IMPHY011543	9	-5.91	4.26
IMPHY011967	9	-5.91	4.46
IMPHY012742	9	-5.91	4.81
IMPHY013268	9	-5.91	4.65
IMPHY013347	9	-5.91	5.03
IMPHY013685	9	-5.91	4.36
IMPHY014186	9	-5.91	5.46
IMPHY014764	9	-5.91	5.35
IMPHY014993	9	-5.91	5.47
IMPHY000642	9	-5.9	4.15
IMPHY001485	9	-5.9	4.31
IMPHY002685	9	-5.9	4.56
IMPHY002805	9	-5.9	4.6
IMPHY003090	9	-5.9	5.03
IMPHY003149	9	-5.9	4.72
IMPHY003355	9	-5.9	4.45
IMPHY003757	9	-5.9	5.02
IMPHY004031	9	-5.9	4.41
IMPHY004993	9	-5.9	5.25
IMPHY005438	9	-5.9	4.31
IMPHY005545	9	-5.9	4.53
IMPHY005665	9	-5.9	4.4
IMPHY006127	9	-5.9	4.78
IMPHY006438	9	-5.9	4.64
IMPHY006505	9	-5.9	4.39
IMPHY006712	9	-5.9	5.31
IMPHY006880	9	-5.9	4.33
IMPHY008648	9	-5.9	4.69
IMPHY008887	9	-5.9	4.59
IMPHY009035	9	-5.9	4.59
IMPHY009663	9	-5.9	4.6
IMPHY010012	9	-5.9	4.09
IMPHY010285	9	-5.9	3.65
IMPHY010362	9	-5.9	4.8
IMPHY010804	9	-5.9	5.13
IMPHY012437	9	-5.9	4.32
IMPHY014093	9	-5.9	5.86
IMPHY014309	9	-5.9	5.19
IMPHY015184	9	-5.9	4.15
IMPHY017780	9	-5.9	4.78
IMPHY000194	9	-5.89	5.69
IMPHY000488	9	-5.89	4.84
IMPHY000516	9	-5.89	5.9
IMPHY000863	9	-5.89	5.05
IMPHY001182	9	-5.89	4.96
IMPHY001520	9	-5.89	5.37
IMPHY001558	9	-5.89	5.49
IMPHY001625	9	-5.89	4.47
IMPHY002661	9	-5.89	4.5
IMPHY002747	9	-5.89	3.98
IMPHY003219	9	-5.89	5.6
IMPHY003811	9	-5.89	3.66
IMPHY004269	9	-5.89	4.6
IMPHY004367	9	-5.89	4.47
IMPHY004513	9	-5.89	5.43
IMPHY004939	9	-5.89	4.49
IMPHY006078	9	-5.89	4.8
IMPHY006510	9	-5.89	5.17
IMPHY007341	9	-5.89	4.31
IMPHY007616	9	-5.89	4.42
IMPHY007952	9	-5.89	4.36
IMPHY007969	9	-5.89	5.64
IMPHY008754	9	-5.89	5.61
IMPHY008897	9	-5.89	4.5
IMPHY009093	9	-5.89	4.89
IMPHY009149	9	-5.89	4.92
IMPHY009439	9	-5.89	5.41
IMPHY009888	9	-5.89	6.09
IMPHY011238	9	-5.89	4.42
IMPHY011335	9	-5.89	4.26
IMPHY011665	9	-5.89	3.95
IMPHY013557	9	-5.89	4.49
IMPHY013946	9	-5.89	4.92
IMPHY014227	9	-5.89	4.37
IMPHY014824	9	-5.89	5.09
IMPHY015050	9	-5.89	5.8
IMPHY000115	9	-5.88	4.33
IMPHY000195	9	-5.88	5.42
IMPHY000482	9	-5.88	4.58
IMPHY000835	9	-5.88	4.42
IMPHY001006	9	-5.88	5.46
IMPHY001506	9	-5.88	4.2
IMPHY001717	9	-5.88	3.89
IMPHY002124	9	-5.88	5.12
IMPHY002192	9	-5.88	5.55
IMPHY002295	9	-5.88	4.39
IMPHY002440	9	-5.88	4.59
IMPHY002697	9	-5.88	5.64
IMPHY002791	9	-5.88	4.28
IMPHY003574	9	-5.88	4.98
IMPHY004754	9	-5.88	4.99
IMPHY005235	9	-5.88	4.31
IMPHY005273	9	-5.88	4.7
IMPHY005293	9	-5.88	5.46
IMPHY007034	9	-5.88	4.88
IMPHY007103	9	-5.88	5.25
IMPHY007189	9	-5.88	4.2
IMPHY007513	9	-5.88	4.11
IMPHY008090	9	-5.88	4.29
IMPHY008167	9	-5.88	4.34
IMPHY008342	9	-5.88	4.17
IMPHY008470	9	-5.88	4.54
IMPHY008698	9	-5.88	5.4
IMPHY008724	9	-5.88	4.5
IMPHY009005	9	-5.88	5.12
IMPHY009076	9	-5.88	5.48
IMPHY009133	9	-5.88	5.38
IMPHY010120	9	-5.88	4.67
IMPHY010422	9	-5.88	5.66
IMPHY010543	9	-5.88	4.42
IMPHY011458	9	-5.88	4.28
IMPHY011998	9	-5.88	4.04
IMPHY012411	9	-5.88	5.28
IMPHY012447	9	-5.88	5.39
IMPHY012780	9	-5.88	5.59
IMPHY012872	9	-5.88	4.68
IMPHY013103	9	-5.88	5
IMPHY013180	9	-5.88	4.44
IMPHY013264	9	-5.88	4.45
IMPHY013868	9	-5.88	4.81
IMPHY014145	9	-5.88	4.31
IMPHY015048	9	-5.88	5.23
IMPHY016496	9	-5.88	3.61
IMPHY016842	9	-5.88	4.28
IMPHY001277	9	-5.87	4.21
IMPHY001973	9	-5.87	5.07
IMPHY002472	9	-5.87	5.48
IMPHY003140	9	-5.87	4.44
IMPHY003715	9	-5.87	4.54
IMPHY003786	9	-5.87	4.2
IMPHY004415	9	-5.87	4.92
IMPHY004696	9	-5.87	4.15
IMPHY004992	9	-5.87	5.65
IMPHY005038	9	-5.87	5.36
IMPHY005074	9	-5.87	5.45
IMPHY005313	9	-5.87	5.41
IMPHY005414	9	-5.87	4.36
IMPHY005450	9	-5.87	4.61
IMPHY005637	9	-5.87	5.53
IMPHY005776	9	-5.87	4.2
IMPHY005859	9	-5.87	4.69
IMPHY006313	9	-5.87	4.74
IMPHY006323	9	-5.87	4.31
IMPHY006364	9	-5.87	4.02
IMPHY006932	9	-5.87	4.07
IMPHY007021	9	-5.87	5.38
IMPHY007621	9	-5.87	4.47
IMPHY007932	9	-5.87	4.22
IMPHY008026	9	-5.87	4.09
IMPHY008721	9	-5.87	4.77
IMPHY008810	9	-5.87	4.67
IMPHY009120	9	-5.87	4.76
IMPHY009329	9	-5.87	4.13
IMPHY009402	9	-5.87	5.12
IMPHY009546	9	-5.87	4.76
IMPHY010018	9	-5.87	5.58
IMPHY010936	9	-5.87	5.06
IMPHY011188	9	-5.87	4.94
IMPHY011301	9	-5.87	4.15
IMPHY011670	9	-5.87	5.05
IMPHY012065	9	-5.87	3.65
IMPHY012276	9	-5.87	3.87
IMPHY014510	9	-5.87	4.59
IMPHY014795	9	-5.87	5.57
IMPHY014854	9	-5.87	4.74
IMPHY000317	9	-5.86	4.96
IMPHY000318	9	-5.86	5.14
IMPHY000326	9	-5.86	5
IMPHY000507	9	-5.86	4.89
IMPHY000608	9	-5.86	5.82
IMPHY000660	9	-5.86	5.16
IMPHY001051	9	-5.86	4.45
IMPHY001377	9	-5.86	4.97
IMPHY001594	9	-5.86	4.26
IMPHY001835	9	-5.86	4.92
IMPHY001977	9	-5.86	4.46
IMPHY002146	9	-5.86	4.68
IMPHY003343	9	-5.86	4.7
IMPHY003412	9	-5.86	5.93
IMPHY003889	9	-5.86	4.17
IMPHY004159	9	-5.86	4.79
IMPHY004377	9	-5.86	4.76
IMPHY004586	9	-5.86	4.75
IMPHY005759	9	-5.86	4.53
IMPHY005872	9	-5.86	4.43
IMPHY006808	9	-5.86	4.17
IMPHY007010	9	-5.86	3.73
IMPHY007105	9	-5.86	4.28
IMPHY007491	9	-5.86	4.51
IMPHY008025	9	-5.86	5.54
IMPHY008210	9	-5.86	4.85
IMPHY009334	9	-5.86	4.43
IMPHY009347	9	-5.86	4.17
IMPHY009580	9	-5.86	3.71
IMPHY010024	9	-5.86	5.44
IMPHY010127	9	-5.86	3.77
IMPHY010515	9	-5.86	5.4
IMPHY010858	9	-5.86	4.08
IMPHY011492	9	-5.86	4.42
IMPHY011840	9	-5.86	5.41
IMPHY012644	9	-5.86	4.57
IMPHY012721	9	-5.86	4.9
IMPHY013318	9	-5.86	4.73
IMPHY013980	9	-5.86	3.83
IMPHY014130	9	-5.86	4.58
IMPHY014294	9	-5.86	4.44
IMPHY017166	9	-5.86	3.65
IMPHY001102	9	-5.85	5.46
IMPHY001712	9	-5.85	4.57
IMPHY001727	9	-5.85	4.25
IMPHY001869	9	-5.85	4.6
IMPHY001963	9	-5.85	4.54
IMPHY002093	9	-5.85	4.34
IMPHY002122	9	-5.85	4.17
IMPHY002502	9	-5.85	4.57
IMPHY002931	9	-5.85	4.33
IMPHY003349	9	-5.85	4.83
IMPHY003690	9	-5.85	4.5
IMPHY004094	9	-5.85	4.83
IMPHY004132	9	-5.85	4.4
IMPHY005260	9	-5.85	4.65
IMPHY005411	9	-5.85	5.26
IMPHY005534	9	-5.85	4.14
IMPHY005733	9	-5.85	5.42
IMPHY006022	9	-5.85	4.28
IMPHY006435	9	-5.85	4.68
IMPHY006770	9	-5.85	5.24
IMPHY006896	9	-5.85	5.71
IMPHY007030	9	-5.85	4.61
IMPHY007143	9	-5.85	5.08
IMPHY007345	9	-5.85	4.63
IMPHY007836	9	-5.85	4.44
IMPHY007981	9	-5.85	4.73
IMPHY008096	9	-5.85	4.18
IMPHY008563	9	-5.85	4.73
IMPHY009142	9	-5.85	4.32
IMPHY009191	9	-5.85	5.92
IMPHY009579	9	-5.85	4.91
IMPHY009638	9	-5.85	4.87
IMPHY010956	9	-5.85	4.89
IMPHY011497	9	-5.85	5.22
IMPHY011604	9	-5.85	5.96
IMPHY012033	9	-5.85	3.77
IMPHY012298	9	-5.85	4.64
IMPHY012353	9	-5.85	4.19
IMPHY012438	9	-5.85	4.75
IMPHY012473	9	-5.85	5.46
IMPHY013063	9	-5.85	4.31
IMPHY013182	9	-5.85	4.51
IMPHY013911	9	-5.85	4.65
IMPHY000090	9	-5.84	5.5
IMPHY000218	9	-5.84	4.27
IMPHY000358	9	-5.84	5.36
IMPHY001264	9	-5.84	4.62
IMPHY001733	9	-5.84	5.71
IMPHY001739	9	-5.84	4.51
IMPHY001788	9	-5.84	5.73
IMPHY003290	9	-5.84	5.56
IMPHY003583	9	-5.84	4.94
IMPHY004602	9	-5.84	5.06
IMPHY004727	9	-5.84	5.38
IMPHY004761	9	-5.84	5.18
IMPHY005264	9	-5.84	4.33
IMPHY005363	9	-5.84	4.47
IMPHY005470	9	-5.84	4.37
IMPHY006439	9	-5.84	4.46
IMPHY006612	9	-5.84	5.37
IMPHY006636	9	-5.84	4.65
IMPHY006654	9	-5.84	4.27
IMPHY007035	9	-5.84	5.47
IMPHY007249	9	-5.84	3.64
IMPHY007624	9	-5.84	4.81
IMPHY008311	9	-5.84	5.6
IMPHY008385	9	-5.84	5.21
IMPHY008580	9	-5.84	4.75
IMPHY008905	9	-5.84	4.69
IMPHY009049	9	-5.84	5.05
IMPHY010592	9	-5.84	4.6
IMPHY010881	9	-5.84	5.44
IMPHY011416	9	-5.84	3.99
IMPHY011788	9	-5.84	5.76
IMPHY012686	9	-5.84	5.26
IMPHY013369	9	-5.84	4.46
IMPHY013525	9	-5.84	5.09
IMPHY013921	9	-5.84	4.83
IMPHY014890	9	-5.84	5.03
IMPHY015707	9	-5.84	4.6
IMPHY016905	9	-5.84	4.47
IMPHY000132	9	-5.83	4.46
IMPHY001316	9	-5.83	4.55
IMPHY002262	9	-5.83	5.64
IMPHY002712	9	-5.83	4.42
IMPHY002993	9	-5.83	5.56
IMPHY003880	9	-5.83	5.6
IMPHY003941	9	-5.83	4.33
IMPHY004005	9	-5.83	5.67
IMPHY004329	9	-5.83	4.52
IMPHY004404	9	-5.83	5.31
IMPHY004736	9	-5.83	4.52
IMPHY004840	9	-5.83	4.65
IMPHY005441	9	-5.83	3.66
IMPHY005907	9	-5.83	4.79
IMPHY006287	9	-5.83	4.48
IMPHY006585	9	-5.83	4.11
IMPHY006589	9	-5.83	4.88
IMPHY006836	9	-5.83	4.33
IMPHY008083	9	-5.83	4.75
IMPHY008436	9	-5.83	4.88
IMPHY009256	9	-5.83	4.17
IMPHY010144	9	-5.83	5.15
IMPHY010680	9	-5.83	5.4
IMPHY010968	9	-5.83	4.17
IMPHY011264	9	-5.83	5.32
IMPHY011429	9	-5.83	5.08
IMPHY011674	9	-5.83	5.07
IMPHY011870	9	-5.83	5.28
IMPHY011968	9	-5.83	4.36
IMPHY012427	9	-5.83	5.17
IMPHY012775	9	-5.83	5.39
IMPHY013089	9	-5.83	4.97
IMPHY014066	9	-5.83	4.44
IMPHY014103	9	-5.83	5.21
IMPHY014429	9	-5.83	5.12
IMPHY015117	9	-5.83	5.31
IMPHY015342	9	-5.83	4.12
IMPHY016749	9	-5.83	4.75
IMPHY017355	9	-5.83	4.24
IMPHY000049	9	-5.82	4.2
IMPHY000215	9	-5.82	5.45
IMPHY000366	9	-5.82	4.95
IMPHY000536	9	-5.82	4.8
IMPHY000540	9	-5.82	4.44
IMPHY001126	9	-5.82	4.98
IMPHY001250	9	-5.82	4.39
IMPHY001393	9	-5.82	4.89
IMPHY001728	9	-5.82	4.2
IMPHY002073	9	-5.82	4.07
IMPHY002224	9	-5.82	4.12
IMPHY002548	9	-5.82	3.98
IMPHY002758	9	-5.82	4.14
IMPHY003758	9	-5.82	5.08
IMPHY004614	9	-5.82	4.56
IMPHY004660	9	-5.82	4.39
IMPHY004797	9	-5.82	4.84
IMPHY004857	9	-5.82	3.84
IMPHY004988	9	-5.82	4.83
IMPHY005128	9	-5.82	4.59
IMPHY005607	9	-5.82	4.25
IMPHY005875	9	-5.82	5.28
IMPHY006075	9	-5.82	5.39
IMPHY006852	9	-5.82	3.87
IMPHY007260	9	-5.82	4.61
IMPHY007960	9	-5.82	5.07
IMPHY007961	9	-5.82	4.91
IMPHY008003	9	-5.82	6.34
IMPHY008160	9	-5.82	4.76
IMPHY008490	9	-5.82	5.33
IMPHY008873	9	-5.82	5.48
IMPHY009098	9	-5.82	5.35
IMPHY009452	9	-5.82	3.83
IMPHY009800	9	-5.82	5.2
IMPHY009957	9	-5.82	4.45
IMPHY010006	9	-5.82	5.51
IMPHY010132	9	-5.82	4.51
IMPHY010327	9	-5.82	4.82
IMPHY010420	9	-5.82	4.19
IMPHY010439	9	-5.82	4.54
IMPHY010491	9	-5.82	5.96
IMPHY010555	9	-5.82	5.05
IMPHY010600	9	-5.82	3.63
IMPHY010650	9	-5.82	3.91
IMPHY010697	9	-5.82	5.39
IMPHY010855	9	-5.82	4.7
IMPHY011147	9	-5.82	4.38
IMPHY011735	9	-5.82	4.48
IMPHY011751	9	-5.82	4.69
IMPHY011940	9	-5.82	5.15
IMPHY013154	9	-5.82	4.4
IMPHY013232	9	-5.82	4.15
IMPHY013598	9	-5.82	5.04
IMPHY013948	9	-5.82	4.17
IMPHY014213	9	-5.82	4.56
IMPHY014969	9	-5.82	5.57
IMPHY015017	9	-5.82	5.4
IMPHY016971	9	-5.82	5.13
IMPHY000665	9	-5.81	4.32
IMPHY001076	9	-5.81	5.3
IMPHY001362	9	-5.81	4.64
IMPHY001685	9	-5.81	4.11
IMPHY001862	9	-5.81	4.84
IMPHY002204	9	-5.81	3.99
IMPHY002544	9	-5.81	4.64
IMPHY002549	9	-5.81	4.11
IMPHY002766	9	-5.81	4.89
IMPHY003630	9	-5.81	5.24
IMPHY004137	9	-5.81	4.62
IMPHY004277	9	-5.81	5.13
IMPHY004360	9	-5.81	4.89
IMPHY004475	9	-5.81	4.31
IMPHY004616	9	-5.81	5.38
IMPHY004856	9	-5.81	5.02
IMPHY005471	9	-5.81	4.11
IMPHY005632	9	-5.81	4.69
IMPHY006102	9	-5.81	5.05
IMPHY006235	9	-5.81	5.45
IMPHY007663	9	-5.81	4.47
IMPHY008174	9	-5.81	4.42
IMPHY008357	9	-5.81	4.69
IMPHY008543	9	-5.81	3.98
IMPHY008608	9	-5.81	4.43
IMPHY008622	9	-5.81	4.17
IMPHY008762	9	-5.81	4.84
IMPHY008957	9	-5.81	4.97
IMPHY009082	9	-5.81	4.86
IMPHY011099	9	-5.81	5.66
IMPHY011966	9	-5.81	4.51
IMPHY013477	9	-5.81	5.06
IMPHY013566	9	-5.81	4.44
IMPHY013702	9	-5.81	5.04
IMPHY014167	9	-5.81	4.36
IMPHY014825	9	-5.81	5.07
IMPHY015049	9	-5.81	5.26
IMPHY000885	9	-5.8	4.65
IMPHY001239	9	-5.8	4
IMPHY001243	9	-5.8	4.54
IMPHY001349	9	-5.8	4.75
IMPHY001489	9	-5.8	4.93
IMPHY001568	9	-5.8	4.35
IMPHY002083	9	-5.8	4.3
IMPHY002621	9	-5.8	5.42
IMPHY002707	9	-5.8	5.33
IMPHY003342	9	-5.8	5.15
IMPHY003557	9	-5.8	4.8
IMPHY003623	9	-5.8	5.26
IMPHY003917	9	-5.8	5.26
IMPHY004018	9	-5.8	4.84
IMPHY004482	9	-5.8	4.35
IMPHY005044	9	-5.8	5.59
IMPHY005203	9	-5.8	5.33
IMPHY005904	9	-5.8	5
IMPHY006087	9	-5.8	4.45
IMPHY006501	9	-5.8	4.5
IMPHY007164	9	-5.8	4.25
IMPHY007826	9	-5.8	4.22
IMPHY007918	9	-5.8	5.4
IMPHY009050	9	-5.8	5.42
IMPHY009124	9	-5.8	4.71
IMPHY009786	9	-5.8	4.83
IMPHY010550	9	-5.8	4.57
IMPHY010842	9	-5.8	5.2
IMPHY010875	9	-5.8	5.31
IMPHY012887	9	-5.8	5.55
IMPHY012925	9	-5.8	4.56
IMPHY012966	9	-5.8	4.45
IMPHY013365	9	-5.8	5.36
IMPHY013720	9	-5.8	6.24
IMPHY013961	9	-5.8	3.68
IMPHY014575	9	-5.8	4.51
IMPHY014759	9	-5.8	4.67
IMPHY017900	9	-5.8	5.06
IMPHY000082	9	-5.79	5.5
IMPHY000172	9	-5.79	4.84
IMPHY000230	9	-5.79	3.99
IMPHY000833	9	-5.79	5.73
IMPHY000849	9	-5.79	5.08
IMPHY001429	9	-5.79	3.87
IMPHY001757	9	-5.79	4.75
IMPHY002055	9	-5.79	5.42
IMPHY002200	9	-5.79	4.31
IMPHY002297	9	-5.79	5.07
IMPHY002408	9	-5.79	5.26
IMPHY003082	9	-5.79	5.41
IMPHY003329	9	-5.79	4.49
IMPHY003507	9	-5.79	4.83
IMPHY003863	9	-5.79	4.7
IMPHY003881	9	-5.79	4.01
IMPHY004186	9	-5.79	4.83
IMPHY004413	9	-5.79	4.52
IMPHY005198	9	-5.79	4.25
IMPHY007015	9	-5.79	5.14
IMPHY007550	9	-5.79	5.26
IMPHY007636	9	-5.79	4.74
IMPHY007780	9	-5.79	4.65
IMPHY008182	9	-5.79	4.09
IMPHY008541	9	-5.79	4.31
IMPHY008964	9	-5.79	5.05
IMPHY010188	9	-5.79	5.15
IMPHY010229	9	-5.79	4.62
IMPHY010667	9	-5.79	5.68
IMPHY010700	9	-5.79	5.64
IMPHY011682	9	-5.79	4.9
IMPHY011985	9	-5.79	5.57
IMPHY012412	9	-5.79	4.18
IMPHY012450	9	-5.79	4.5
IMPHY012865	9	-5.79	4.36
IMPHY012873	9	-5.79	5.56
IMPHY013111	9	-5.79	5.85
IMPHY013459	9	-5.79	3.87
IMPHY013884	9	-5.79	4.09
IMPHY000096	9	-5.78	5.01
IMPHY001790	9	-5.78	4.11
IMPHY001998	9	-5.78	4.97
IMPHY002144	9	-5.78	4.28
IMPHY002547	9	-5.78	4.59
IMPHY003058	9	-5.78	4.75
IMPHY003332	9	-5.78	4.64
IMPHY004085	9	-5.78	3.64
IMPHY004192	9	-5.78	4.23
IMPHY004661	9	-5.78	4.5
IMPHY004667	9	-5.78	4.85
IMPHY004699	9	-5.78	4.04
IMPHY004959	9	-5.78	4.6
IMPHY005396	9	-5.78	4.25
IMPHY005546	9	-5.78	4.26
IMPHY005893	9	-5.78	4.66
IMPHY006673	9	-5.78	4.01
IMPHY007157	9	-5.78	4.47
IMPHY007269	9	-5.78	4.35
IMPHY007306	9	-5.78	4.31
IMPHY007402	9	-5.78	5.32
IMPHY007537	9	-5.78	4.75
IMPHY007696	9	-5.78	5.26
IMPHY008072	9	-5.78	3.96
IMPHY008081	9	-5.78	5.52
IMPHY008675	9	-5.78	5.31
IMPHY009002	9	-5.78	4.09
IMPHY009003	9	-5.78	5.67
IMPHY009015	9	-5.78	4.63
IMPHY009062	9	-5.78	4.58
IMPHY009239	9	-5.78	4.5
IMPHY009502	9	-5.78	4.45
IMPHY009931	9	-5.78	4.29
IMPHY010381	9	-5.78	4.12
IMPHY011444	9	-5.78	3.95
IMPHY011865	9	-5.78	4.92
IMPHY012336	9	-5.78	4.31
IMPHY012418	9	-5.78	6.18
IMPHY013116	9	-5.78	4.54
IMPHY013311	9	-5.78	5.67
IMPHY013745	9	-5.78	4.45
IMPHY014291	9	-5.78	4.29
IMPHY014362	9	-5.78	5.39
IMPHY014396	9	-5.78	5.1
IMPHY014652	9	-5.78	4.34
IMPHY014903	9	-5.78	3.92
IMPHY014908	9	-5.78	4.61
IMPHY014920	9	-5.78	5.38
IMPHY015001	9	-5.78	5.52
IMPHY000305	9	-5.77	4.05
IMPHY000591	9	-5.77	4.95
IMPHY000982	9	-5.77	4.24
[truncated: 15,907 more rows]
