# Supplementary material for: In search of novel PD1 inhibitor from natural products by high-throughput virtual screening and molecular dynamics simulation
Source: PLoS One. 2026 Apr 22;21(4):e0339355. doi: 10.1371/journal.pone.0339355 (PMC13102247; doi:10.1371/journal.pone.0339355)
Supplement: S2 Material — (CSV) [file pone.0339355.s002.csv]

Supplementary Material 2: ADME results (obtained form SwissADME)
Molecule	Canonical SMILES	Formula	MW	#Heavy atoms	#Aromatic heavy atoms	Fraction Csp3	#Rotatable bonds	#H-bond acceptors	#H-bond donors	MR	TPSA	iLOGP	XLOGP3	WLOGP	MLOGP	Silicos-IT Log P	Consensus Log P	ESOL Log S	ESOL Solubility (mg/ml)	ESOL Solubility (mol/l)	ESOL Class	Ali Log S	Ali Solubility (mg/ml)	Ali Solubility (mol/l)	Ali Class	Silicos-IT LogSw	Silicos-IT Solubility (mg/ml)	Silicos-IT Solubility (mol/l)	Silicos-IT class	GI absorption	BBB permeant	Pgp substrate	CYP1A2 inhibitor	CYP2C19 inhibitor	CYP2C9 inhibitor	CYP2D6 inhibitor	CYP3A4 inhibitor	log Kp (cm/s)	Lipinski #violations	Ghose #violations	Veber #violations	Egan #violations	Muegge #violations	Bioavailability Score	PAINS #alerts	Brenk #alerts	Leadlikeness #violations	Synthetic Accessibility
IMPHY004834	Oc1ccc(cc1)[C@H]1Oc2c(C[C@H]1O)c(O)cc1c2[C@H]2C[C@@](O1)(Oc1c2c(O)cc(c1)O)c1ccc(cc1)O	C30H24O9	528.51	39	24	0.2	2	9	6	138.94	149.07	2.57	4.07	3.98	1.89	3.2	3.14	-6	5.23E-04	9.90E-07	Poorly soluble	-6.91	6.58E-05	1.24E-07	Poorly soluble	-6.46	1.84E-04	3.48E-07	Poorly soluble	Low	No	No	No	No	Yes	No	Yes	-6.63	2	2	1	1	1	0.17	0	0	2	5.58
IMPHY012536	OC(=O)[C@@H]1CC2=c3ccccc3=NC2=C2N1C(=O)C(=C2)c1cc2n(c1O)[C@@H](Cc1c2[nH]c2c1cccc2)C(=O)O	C30H20N4O6	532.5	40	20	0.13	3	7	4	150.35	148.22	2.12	2.3	1.54	1.17	2.83	1.99	-4.76	9.20E-03	1.73E-05	Moderately soluble	-5.05	4.74E-03	8.90E-06	Moderately soluble	-5.94	6.11E-04	1.15E-06	Moderately soluble	Low	No	Yes	No	No	Yes	No	No	-7.92	1	2	1	1	1	0.56	0	0	1	5.37
